# Supplementary material for: A heuristics matrix for evaluating the learnability of safety critical medical systems
Source: Comput Struct Biotechnol J. 2025 Sep 11;28:359–70. doi: 10.1016/j.csbj.2025.09.001 (PMC12475575; doi:10.1016/j.csbj.2025.09.001)
Supplement: MMC — The supplementary materials contain the full learnability analysis for each of the tasks outlined above. The violations and adherences for the heuristic evaluation are presented including the secondary analysis for each user category. [file mmc1.xlsx]

## Sheet: Nielsen
Name:	10 Usability Heuristics for User Interface Design
Link:	https://www.nngroup.com/articles/ten-usability-heuristics/
			JT		JB
#	Name	Definition	Learnability Considered?	Explain	Learnability Considered?	Explain
1	Visibility of System Status	The design should always keep users informed about what is going on, through appropriate feedback within a reasonable amount of time.
2	Match Between the System and the Real World	The design should speak the users' language. Use words, phrases, and concepts familiar to the user, rather than internal jargon. Follow real-world conventions, making information appear in a natural and logical order.
3	User Control and Freedom	Users often perform actions by mistake. They need a clearly marked "emergency exit" to leave the unwanted action without having to go through an extended process.
4	Consistency and Standards	Users should not have to wonder whether different words, situations, or actions mean the same thing. Follow platform and industry conventions.
5	Error Prevention	Good error messages are important, but the best designs carefully prevent problems from occurring in the first place. Either eliminate error-prone conditions, or check for them and present users with a confirmation option before they commit to the action.
6	Recognition Rather than Recall	Minimize the user's memory load by making elements, actions, and options visible. The user should not have to remember information from one part of the interface to another. Information required to use the design (e.g. field labels or menu items) should be visible or easily retrievable when needed.
7	Flexibility and Efficiency of Use	Shortcuts — hidden from novice users — may speed up the interaction for the expert user so that the design can cater to both inexperienced and experienced users. Allow users to tailor frequent actions.
8	Aesthetic and Minimalist Design	Interfaces should not contain information that is irrelevant or rarely needed. Every extra unit of information in an interface competes with the relevant units of information and diminishes their relative visibility.
9	Help Users Recognize, Diagnose, and Recover from Errors	Error messages should be expressed in plain language (no error codes), precisely indicate the problem, and constructively suggest a solution.
10	Help and Documentation	It’s best if the system doesn’t need any additional explanation. However, it may be necessary to provide documentation to help users understand how to complete their tasks.

## Sheet: Shneiderman
Name:	8 Golden Rules of Interface Design
Link:	https://www.interaction-design.org/literature/article/shneiderman-s-eight-golden-rules-will-help-you-design-better-interfaces?srsltid=AfmBOordhKC835mGOk8Gdvd3wEnFA4E6HHOekzlJZL14DLlBfuDVkmJJ
			JT		JB
#	Name	Definition	Learnability Considered?	Explain	Learnability Considered?	Explain
1	Strive for Consistency	Strive for consistency by utilizing familiar icons, colors, menu hierarchy, call-to-actions, and user flows when designing similar situations and sequence of actions. Standardizing the way information is conveyed ensures users are able to apply knowledge from one click to another; without the need to learn new representations for the same actions. Consistency plays an important role by helping us…
2	Enable frequent users to use shortcuts	With increased use comes the demand for quicker methods of completing tasks. For example, both Windows and Mac provide users with keyboard shortcuts for copying and pasting, so as the user becomes more experienced, they can navigate and operate the user interface more quickly and effortlessly.
3	Offer Informative Feedback	The user should know where they are at and what is going on at all times. For every action there should be appropriate, human-readable feedback within a reasonable amount of time. A good example of applying this would be to indicate to the user where they are at in the process when working through a multi-page questionnaire. A bad example we often see is when an error message shows an error-code …
4	Design dialogue to yield closure	Don’t keep your users guessing. Tell them what their action has led them to. For example, users would appreciate a “Thank You” message and a proof of purchase receipt when they’ve completed an online purchase.
5	Offer simple error handling	No one likes to be told they’re wrong, especially your users. Systems should be designed to be as fool-proof as possible, but when unavoidable errors occur, ensure users are provided with simple, intuitive step-by-step instructions to solve the problem as quickly and painlessly as possible. For example, flag the text fields where the users forgot to provide input in an online form.
6	Permit easy reversal of actions	Designers should aim to offer users obvious ways to reverse their actions. These reversals should be permitted at various points whether it occurs after a single action, a data entry or a whole sequence of actions. As Shneiderman states in his book: "This feature relieves anxiety, since the user knows that errors can be undone; it thus encourages exploration of unfamiliar options."
7	Support internal locus of control	Allow your users to be the initiators of actions. Give users the sense that they are in full control of events occurring in the digital space. Earn their trust as you design the system to behave as they expect.
8	Reduce short-term memory load	Human attention is limited and we are only capable of maintaining around five items in our short-term memory at one time. Therefore, interfaces should be as simple as possible with proper information hierarchy, and choosing recognition over recall. Recognizing something is always easier than recall because recognition involves perceiving cues that help us reach into our vast memory and allowing r…

## Sheet: Zhang
Name:	Nielsen-Schneiderman Heuristics
#	Name	Definition	Primary	Secondary	Passive	Infrequent	Ad Hoc
1	Consistency	Consistency and standards. Users should not have to wonder whether different words, situations, or actions mean the same thing. Standards and conventions in product design should be followed. a. Sequences of actions (skill acquisition). b. Color (categorization). c. Layout and position (spatial consistency). d. Font, capitalization (levels of organization). e. Terminology (delete, del, remove, rm…	Y	Y	Y	P	P
2	Visibility	Visibility of system state. Users should be informed about what is going on with the system through appropriate feedback and display of information. a. What is the current state of the system? b. What can be done at current state? c. Where can users go? d. What change is made after an action?	Y	Y	Y	Y	Y
3	Match	Match between system and world. The image of the system perceived by users should match the model the users have about the system. a. User model matches system image. b. Actions provided by the system should match actions performed by users. c. Objects on the system should match objects of the task.	Y	Y	Y	Y	P
4	Minimalist	Minimalist. Any extraneous information is a distraction and a slow-down. a. Less is more. b. Simple is not equivalent to abstract and general. c. Simple is efficient. d. Progressive levels of detail.	Y	Y	Y	Y	Y
5	Memory	Minimize memory load. Users should not be required to memorize a lot of information to carry out tasks. Memory load reduces users’ capacity to carry out the main tasks. a. Recognition vs. recall (e.g., menu vs. commands). b. Externalize information through visualization. c. Perceptual procedures. d. Hierarchical structure. e. Default values. f. Concrete examples (DD/MM/YY, e.g., 10/20/99). g. Gen…	Y	Y	Y	P	P
6	Feedback	Informative feedback. Users should be given prompt and informative feedback about their actions. a. Information that can be directly perceived, interpreted, and evaluated. b. Levels of feedback (novice and expert). c. Concrete and specific, not abstract and general. d. Response time. - 0.1 s for instantaneously reacting; - 1.0 s for uninterrupted flow of thought; - 10 s for the limit of attention.	Y	Y	Y	Y	Y
7	Flexibility	Flexibility and efficiency. Users always learn and users are always different. Give users the flexibility of creating customization and shortcuts to accelerate their performance. a. Shortcuts for experienced users. b. Shortcuts or macros for frequently used operations. c. Skill acquisition through chunking. d. Examples: - Abbreviations, function keys, hot keys, command keys, macros, aliases, temp…	Y	Y	Y	P	N
8	Message	Good error messages. The messages should be informative enough such that users can understand the nature of errors, learn from errors, and recover from errors. a. Phrased in clear language, avoid obscure codes. Example of obscure code: “system crashed, error code 147.” b. Precise, not vague or general. Example of general comment: “Cannot open document.” c. Constructive. d. Polite. Examples of imp…	Y	Y	P	P	P
9	Error	Prevent errors. It is always better to design interfaces that prevent errors from happening in the first place. a. Interfaces that make errors impossible. b. Avoid modes (e.g., vi, text wrap). Or use informative feedback, e.g., different sounds. c. Execution error vs. evaluation error. d. Various types of slips and mistakes.	Y	Y	Y	Y	Y
10	Closure	Clear closure. Every task has a beginning and an end. Users should be clearly notified about the completion of a task. a. Clear beginning, middle, and end. b. Complete 7-stages of actions. c. Clear feedback to indicate goals are achieved and current stacks of goals can be released. Examples of good closures include many dialogues.	Y	Y	Y	Y	Y
11	Undo	Reversible actions. Users should be allowed to recover from errors. Reversible actions also encourage exploratory learning. a. At different levels: a single action, a subtask, or a complete task. b. Multiple steps. c. Encourage exploratory learning. d. Prevent serious errors.	Y	Y	Y	Y	Y
12	Language	Use users’ language. The language should be always presented in a form understandable by the intended users. a. Use standard meanings of words. b. Specialized language for specialized group. c. User defined aliases. d. Users’ perspective. Example: “we have bought four tickets for you” (bad) vs. “you bought four tickets” (good).	Y	Y	P	P	P
13	Control	Users in control. Do not give users the impression that they are controlled by the systems. a. Users are initiators of actors, not responders to actions. b. Avoid surprising actions, unexpected outcomes, tedious sequences of actions, etc.	P	P	P	P	P
14	Document	Help and documentation. Always provide help when needed. a. Context-sensitive help. b. Four types of help. - task-oriented; - alphabetically ordered; - semantically organized; - search. c. Help embedded in contents.	Y	Y	N	Y	P

## Sheet: Suspend Insulin Delivery
#	Name	Definition	Adherence	Violation	Primary	Secondary	Passive	Infrequent	Ad Hoc
1	Consistency & Standards	Consistency and standards. Users should not have to wonder whether different words, situations, or actions mean the same thing. Standards and conventions in product design should be followed. a. Sequences of actions (skill acquisition). b. Color (categorization). c. Layout and position (spatial consistency). d. Font, capitalization (levels of organization). e. Terminology (delete, del, remove, rm…	Pause functionality	Back button - does not work on all screens Delivery suspended - inconsistent with other confirmation screens	Pause useful but unlikely to be able to use themselves during adverse events Back button ok as know another work around Inconsistency ok, will expect over time	Pause important for monitoring others Back button ok as know another work around Inconsistency ok, will expect over time	Irrelevant	Pause may be hard to find May not be able to undo Inconsistency ok, won't know it's inconsistent
2	Visibility of System State	Visibility of system state. Users should be informed about what is going on with the system through appropriate feedback and display of information. a. What is the current state of the system? b. What can be done at current state? c. Where can users go? d. What change is made after an action?	Confirmation screen - asks user to confirm their decision Delivery suspended - notifies that delivery has been suspended Suspended Banner - conveys current status	Delivery suspended - does not convey all delivery is suspended (basal and bolus)	Ok Primary and secondary users probably knows basal and bolus difference		Provides assurance it is working	May not know both haven't stopped (or that there are two to stop)
3	Match between system and the real world	Match between system and world. The image of the system perceived by users should match the model the users have about the system. a. User model matches system image. b. Actions provided by the system should match actions performed by users. c. Objects on the system should match objects of the task.	Delivery suspended banner - red colour is typically associated with danger	Back button - does not work on all screens	Training will equip them to know about back button		Irrelevant	May not know why back button isn't working
4	Minimalist	Minimalist. Any extraneous information is a distraction and a slow-down. a. Less is more. b. Simple is not equivalent to abstract and general. c. Simple is efficient. d. Progressive levels of detail.	Delivery suspended banner - red colour is typically associated with danger				Red colour may cause panic
5	Memory	Minimize memory load. Users should not be required to memorize a lot of information to carry out tasks. Memory load reduces users’ capacity to carry out the main tasks. a. Recognition vs. recall (e.g., menu vs. commands). b. Externalize information through visualization. c. Perceptual procedures. d. Hierarchical structure. e. Default values. f. Concrete examples (DD/MM/YY, e.g., 10/20/99). g. Gen…	Delivery suspended banner - reduces user memory load	Delivery suspended - does not convey all delivery is suspend (basal and bolus)	Training will equip them to know about back button		Irrelevant	May not know why back button isn't working
6	Feedback	Informative feedback. Users should be given prompt and informative feedback about their actions. a. Information that can be directly perceived, interpreted, and evaluated. b. Levels of feedback (novice and expert). c. Concrete and specific, not abstract and general. d. Response time. - 0.1 s for instantaneously reacting; - 1.0 s for uninterrupted flow of thought; - 10 s for the limit of attention.	Confirmation screen - asks user to confirm their decision Delivery suspended - notifies that delivery has been suspended Suspended Banner - conveys current status		Confirmation allows them to learn that the task is complete
7	Flexibility	Flexibility and efficiency. Users always learn and users are always different. Give users the flexibility of creating customization and shortcuts to accelerate their performance. a. Shortcuts for experienced users. b. Shortcuts or macros for frequently used operations. c. Skill acquisition through chunking. d. Examples: - Abbreviations, function keys, hot keys, command keys, macros, aliases, temp…	More than 1 way to complete the task	Back button - does not work on all screens	Allows expert users to complete a task multiple ways Training will allow them to understand back button		Irrelevant	May not know why back button isn't working
8	Message	Good error messages. The messages should be informative enough such that users can understand the nature of errors, learn from errors, and recover from errors. a. Phrased in clear language, avoid obscure codes. Example of obscure code: “system crashed, error code 147.” b. Precise, not vague or general. Example of general comment: “Cannot open document.” c. Constructive. d. Polite. Examples of imp…
9	Error	Prevent errors. It is always better to design interfaces that prevent errors from happening in the first place. a. Interfaces that make errors impossible. b. Avoid modes (e.g., vi, text wrap). Or use informative feedback, e.g., different sounds. c. Execution error vs. evaluation error. d. Various types of slips and mistakes.	Confirmation screen - asks user to confirm their decision Reversal of actions is possible	Delivery suspended - does not convey all delivery is suspend (basal and bolus)	Allows expert users to recover from errors		Irrelevant	May not know both haven't stopped
10	Closure	Clear closure. Every task has a beginning and an end. Users should be clearly notified about the completion of a task. a. Clear beginning, middle, and end. b. Complete 7-stages of actions. c. Clear feedback to indicate goals are achieved and current stacks of goals can be released. Examples of good closures include many dialogues.	Confirmation screen -asks user to confirm their decision Delivery suspend - user has completed their task		Confirmation allows them to learn that the task is complete
11	Undo	Reversible actions. Users should be allowed to recover from errors. Reversible actions also encourage exploratory learning. a. At different levels: a single action, a subtask, or a complete task. b. Multiple steps. c. Encourage exploratory learning. d. Prevent serious errors.	Reversal of actions is possible	Back button - does not work on all screens	Allows expert users to recover from errors		Irrelevant	May not know why back button isn't working
12	Language	Use users’ language. The language should be always presented in a form understandable by the intended users. a. Use standard meanings of words. b. Specialized language for specialized group. c. User defined aliases. d. Users’ perspective. Example: “we have bought four tickets for you” (bad) vs. “you bought four tickets” (good).
13	Control	Users in control. Do not give users the impression that they are controlled by the systems. a. Users are initiators of actors, not responders to actions. b. Avoid surprising actions, unexpected outcomes, tedious sequences of actions, etc.	Confirmation screen - asks user to decide how they want to proceed Reversal of actions - undo	Back button - does not work on all screens	Allows expert users to complete task in multiple ways		Irrelevant	May not know why back button isn't working
14	Document	Help and documentation. Always provide help when needed. a. Context-sensitive help. b. Four types of help. - task-oriented; - alphabetically ordered; - semantically organized; - search. c. Help embedded in contents.					N

## Sheet: Resuming Insulin Delivery
#	Name	Definition	Adherence	Violation	Primary	Secondary	Passive	Infrequent	Ad Hoc
1	Consistency	Consistency and standards. Users should not have to wonder whether different words, situations, or actions mean the same thing. Standards and conventions in product design should be followed. a. Sequences of actions (skill acquisition). b. Color (categorization). c. Layout and position (spatial consistency). d. Font, capitalization (levels of organization). e. Terminology (delete, del, remove, rm…	Disabled menu items consistent within the system but also with similar software design choices Delivery resumed screen consistent	User is returned to selected menu item instead of at the first item on the list	System is consistent which aids learnability		Irrelevant	System is consistent which aids learnability
2	Visibility	Visibility of system state. Users should be informed about what is going on with the system through appropriate feedback and display of information. a. What is the current state of the system? b. What can be done at current state? c. Where can users go? d. What change is made after an action?	Grey appearance of menu items indicates they are disabled Text and icon on resume delivery reflect delivery status (delivering or paused) Confirmation screen asks user to confirm Delivery resumed notifies user insulin delivery has restarted Delivery suspended banner disappears		Visibility of system status is clear enabling users to understand task is complete
3	Match	Match between system and world. The image of the system perceived by users should match the model the users have about the system. a. User model matches system image. b. Actions provided by the system should match actions performed by users. c. Objects on the system should match objects of the task.
4	Minimalist	Minimalist. Any extraneous information is a distraction and a slow-down. a. Less is more. b. Simple is not equivalent to abstract and general. c. Simple is efficient. d. Progressive levels of detail.	Disabled menu items colour make it easy to differentiate from enabled items		Prevents use of incorrect options		Irrelevant	Prevents use of incorrect options
5	Memory	Minimize memory load. Users should not be required to memorize a lot of information to carry out tasks. Memory load reduces users’ capacity to carry out the main tasks. a. Recognition vs. recall (e.g., menu vs. commands). b. Externalize information through visualization. c. Perceptual procedures. d. Hierarchical structure. e. Default values. f. Concrete examples (DD/MM/YY, e.g., 10/20/99). g. Gen…	Confirmation screen states only basal delivery is resumed	User starts at different menu item Confirmation screen lacks context which increases cognitive load	Primary and secondary users will understand what this message means despite cognitive increase		Irrelevant	May not understand what message means, may concern them task isn't complete
6	Feedback	Informative feedback. Users should be given prompt and informative feedback about their actions. a. Information that can be directly perceived, interpreted, and evaluated. b. Levels of feedback (novice and expert). c. Concrete and specific, not abstract and general. d. Response time. - 0.1 s for instantaneously reacting; - 1.0 s for uninterrupted flow of thought; - 10 s for the limit of attention.	Confirmation screen lets user know task is completed and only basal delivery is resumed Delivery suspended banner disappears reinforcing this message	Confirmation screen lacks context which increases cognitive load Delivery resumed does not reinforce that is only basal resumed	Primary and secondary users will understand what this message means despite cognitive increase		Irrelevant	May not understand what message means, may concern them task isn't complete
7	Flexibility	Flexibility and efficiency. Users always learn and users are always different. Give users the flexibility of creating customization and shortcuts to accelerate their performance. a. Shortcuts for experienced users. b. Shortcuts or macros for frequently used operations. c. Skill acquisition through chunking. d. Examples: - Abbreviations, function keys, hot keys, command keys, macros, aliases, temp…	Returns to last selected item meaning less actions to complete the task	Inflexible as there is only 1 way to resume delivery	Only 1 way that works, may want a shortcut		Irrelevant	Easy to pick up, especially when not using device often	N
8	Message	Good error messages. The messages should be informative enough such that users can understand the nature of errors, learn from errors, and recover from errors. a. Phrased in clear language, avoid obscure codes. Example of obscure code: “system crashed, error code 147.” b. Precise, not vague or general. Example of general comment: “Cannot open document.” c. Constructive. d. Polite. Examples of imp…
9	Error	Prevent errors. It is always better to design interfaces that prevent errors from happening in the first place. a. Interfaces that make errors impossible. b. Avoid modes (e.g., vi, text wrap). Or use informative feedback, e.g., different sounds. c. Execution error vs. evaluation error. d. Various types of slips and mistakes.	Disabled menu items prevent users from accessing functionality that isn't available Confirmation screen prevents errors		Can trust that system will not allow them to select an incorrect option
10	Closure	Clear closure. Every task has a beginning and an end. Users should be clearly notified about the completion of a task. a. Clear beginning, middle, and end. b. Complete 7-stages of actions. c. Clear feedback to indicate goals are achieved and current stacks of goals can be released. Examples of good closures include many dialogues.	Confirmation screen implies to user how far through the task they are Delivery resumed notifies task completion		Trust task is complete
11	Undo	Reversible actions. Users should be allowed to recover from errors. Reversible actions also encourage exploratory learning. a. At different levels: a single action, a subtask, or a complete task. b. Multiple steps. c. Encourage exploratory learning. d. Prevent serious errors.	Confirmation screen has "no" option to return to previous setting Reversal of actions available		Flexibility in system will help users recover		Irrelevant	Flexibility in system will help users recover
12	Language	Use users’ language. The language should be always presented in a form understandable by the intended users. a. Use standard meanings of words. b. Specialized language for specialized group. c. User defined aliases. d. Users’ perspective. Example: “we have bought four tickets for you” (bad) vs. “you bought four tickets” (good).
13	Control	Users in control. Do not give users the impression that they are controlled by the systems. a. Users are initiators of actors, not responders to actions. b. Avoid surprising actions, unexpected outcomes, tedious sequences of actions, etc.	Confirmation screen checks this is what user wants to do Ability to reverse actions		Flexibility in system will help users recover		Irrelevant	Flexibility in system will help users recover
14	Document	Help and documentation. Always provide help when needed. a. Context-sensitive help. b. Four types of help. - task-oriented; - alphabetically ordered; - semantically organized; - search. c. Help embedded in contents.					N

## Sheet: Updating the Basal Pattern
#	Name	Definition	Adherence	Violation	Primary	Secondary	Passive	Infrequent	Ad Hoc
1	Consistency & Standards	Consistency and standards. Users should not have to wonder whether different words, situations, or actions mean the same thing. Standards and conventions in product design should be followed. a. Sequences of actions (skill acquisition). b. Color (categorization). c. Layout and position (spatial consistency). d. Font, capitalization (levels of organization). e. Terminology (delete, del, remove, rm…	Structured hierarchical menus are used to only show necessary options at each step	Time units are "A" or "P" instead of using 24-hour or "AM" and "PM"	Likely to understand "A" and "P" due to training		Irrelevant	Consistent messages throughout, may not understand A or P
2	Visibility of System State	Visibility of system state. Users should be informed about what is going on with the system through appropriate feedback and display of information. a. What is the current state of the system? b. What can be done at current state? c. Where can users go? d. What change is made after an action?	Users can undo using back buttons Prompts user to save their changes	Unclear if the device is off or on standby while basal changes are being made Navigation buttons keep changing and are inconsistent	System provides appropriate messages relating to basal rate.		Would get used to the navigation to demonstrate to infrequent user	Possible issues with navigation, may require assistance	Impossible to complete due to navigation violations
3	Match between system and the real world	Match between system and world. The image of the system perceived by users should match the model the users have about the system. a. User model matches system image. b. Actions provided by the system should match actions performed by users. c. Objects on the system should match objects of the task.	Uses the same terminology and units as the physical insulin vials	Speaker icon is used to represent alarm type as opposed to alarm clock	Understands terminology		Irrelevant	Some understanding of units and rates to interpret delivery	Irrelevant
4	Minimalist	Minimalist. Any extraneous information is a distraction and a slow-down. a. Less is more. b. Simple is not equivalent to abstract and general. c. Simple is efficient. d. Progressive levels of detail.	Structured hierarchical menus are used to only show necessary options at each step		Understands the menu hierarchy		Irrelevant	Can follow wizard-like interaction steps easily, however doesn't provide appropriate support	Irrelevant
5	Memory	Minimize memory load. Users should not be required to memorize a lot of information to carry out tasks. Memory load reduces users’ capacity to carry out the main tasks. a. Recognition vs. recall (e.g., menu vs. commands). b. Externalize information through visualization. c. Perceptual procedures. d. Hierarchical structure. e. Default values. f. Concrete examples (DD/MM/YY, e.g., 10/20/99). g. Gen…	Guides user through unlock process Hierarchical structure used to guide the interaction	Abbreviations and acronyms are used throughout forcing recall Forces basal patterns to end within a 24 hour period but allows users to enter any number	Likely to know abbreviations and acronyms Likely to know about 24 hour period		Irrelevant	Unlikely to understand abbreviations or acronyms	Irrelevant
6	Feedback	Informative feedback. Users should be given prompt and informative feedback about their actions. a. Information that can be directly perceived, interpreted, and evaluated. b. Levels of feedback (novice and expert). c. Concrete and specific, not abstract and general. d. Response time. - 0.1 s for instantaneously reacting; - 1.0 s for uninterrupted flow of thought; - 10 s for the limit of attention.	Provides appropriate messages at each step of the edit process	Some buttons, while available have no function in certain windows throughout the task, no feedback is provided	Understands each step in the edit process and will use appropriate buttons due to training		Irrelevant	Understands what step they are up to May press buttons that do nothing	Irrelevant
7	Flexibility	Flexibility and efficiency. Users always learn and users are always different. Give users the flexibility of creating customization and shortcuts to accelerate their performance. a. Shortcuts for experienced users. b. Shortcuts or macros for frequently used operations. c. Skill acquisition through chunking. d. Examples: - Abbreviations, function keys, hot keys, command keys, macros, aliases, temp…		Data entry can be tedious for numbers larger than 10 due to entry restrictions System does not provide shortcuts for more advanced users	Unable to use shortcuts which would make entry process faster		Irrelevant	Can follow wizard-like interaction steps easily, may struggle with number entry
8	Message	Good error messages. The messages should be informative enough such that users can understand the nature of errors, learn from errors, and recover from errors. a. Phrased in clear language, avoid obscure codes. Example of obscure code: “system crashed, error code 147.” b. Precise, not vague or general. Example of general comment: “Cannot open document.” c. Constructive. d. Polite. Examples of imp…	Notifies user if their changes have not been saved		Messages provide guidance and understanding of the task		Irrelevant	Messages provide guidance and understanding of the task	System provides appropriate messages relating to basal rate
9	Error	Prevent errors. It is always better to design interfaces that prevent errors from happening in the first place. a. Interfaces that make errors impossible. b. Avoid modes (e.g., vi, text wrap). Or use informative feedback, e.g., different sounds. c. Execution error vs. evaluation error. d. Various types of slips and mistakes.	Notifies user if their changes have not been saved Initial locked state prevents unintentional changes Buttons are disabled until a valid basal is entered There must be at least 1 basal pattern and this cannot be deleted		Cannot make mistakes due to error prevention strategies		Cannot make changes due to locked state	Cannot make mistakes due to error prevention strategies	Irrelevant
10	Closure	Clear closure. Every task has a beginning and an end. Users should be clearly notified about the completion of a task. a. Clear beginning, middle, and end. b. Complete 7-stages of actions. c. Clear feedback to indicate goals are achieved and current stacks of goals can be released. Examples of good closures include many dialogues.	Notifies the user when their changes have been saved Provides a summary of the changes made		Understands when task is complete		Irrelevant	Understands when task is complete	Irrelevant
11	Undo	Reversible actions. Users should be allowed to recover from errors. Reversible actions also encourage exploratory learning. a. At different levels: a single action, a subtask, or a complete task. b. Multiple steps. c. Encourage exploratory learning. d. Prevent serious errors.	Back button returns to the previous step		Can go back to fix mistakes		Irrelevant	Can go back to fix mistakes	Irrelevant
12	Language	Use users’ language. The language should be always presented in a form understandable by the intended users. a. Use standard meanings of words. b. Specialized language for specialized group. c. User defined aliases. d. Users’ perspective. Example: “we have bought four tickets for you” (bad) vs. “you bought four tickets” (good).	Terminology is consistent within the device and other medical settings	Use of "A" and "P" instead of "AM" and "PM"	Likely to understand terminology due to experience		Does not speak their language - although they may gain terminology understanding	May not understand medical terminology due to unfamiliarity	Irrelevant
13	Control	Users in control. Do not give users the impression that they are controlled by the systems. a. Users are initiators of actors, not responders to actions. b. Avoid surprising actions, unexpected outcomes, tedious sequences of actions, etc.	Basal options are saved until the user decides to change again	The "Start" time field cannot be edited	Likely to understand start field issues due to experience		Irrelevant	May not understand why start field cannot be changed	Irrelevant
14	Document	Help and documentation. Always provide help when needed. a. Context-sensitive help. b. Four types of help. - task-oriented; - alphabetically ordered; - semantically organized; - search. c. Help embedded in contents.	Guidance for unlocking the device Guidance for discard basal changes	Forces user to remember 24-hour period requirements, does not provide on device help for invalid entries	Experience and training minimises need for on device assistance		N	Forces them to ask for guidance or access online documents to complete the task	Irrelevant
